# Supplementary material for: Normalization of Oxygen Levels Induces a Metabolic Reprogramming in Livers Exposed to Intermittent Hypoxia Mimicking Obstructive Sleep Apnea
Source: Antioxidants (Basel). 2025 Aug 7;14(8):971. doi: 10.3390/antiox14080971 (PMC12383098; doi:10.3390/antiox14080971)
Supplement: Supplementary file 1 [file antioxidants-14-00971-s001.zip]

Archive with 1 entries (1 files):
- antioxidants-3704555-supplementary.pdf
